# Supplementary material for: Immune–Pathological Correlates of Disease Severity in New-World Kala-Azar: The Role of Parasite Load and Cytokine Profiles
Source: Pathogens. 2025 Jun 20;14(7):615. doi: 10.3390/pathogens14070615 (PMC12299585; doi:10.3390/pathogens14070615)
Supplement: Supplementary file 1 [file pathogens-14-00615-s001.zip]

Archive with 2 entries (2 files):
- Supplemental figure.pdf
- supplemental table corr indicadores de gravidade.pdf
